# Supplementary material for: sEMG-Based Hand Posture Recognition Considering Electrode Shift, Feature Vectors, and Posture Groups
Source: Sensors (Basel). 2021 Nov 18;21(22):7681. doi: 10.3390/s21227681 (PMC8624257; doi:10.3390/s21227681)
Supplement: Supplementary file 1 [file sensors-21-07681-s001.zip]

Archive with 1 entries (1 files):
- sensors-1447945-supplementary.pdf
